# Supplementary material for: Acute glomerulonephritis with large confluent IgA-dominant deposits associated with liver cirrhosis
Source: PLoS One. 2018 Apr 10;13(4):e0193274. doi: 10.1371/journal.pone.0193274 (PMC5892865; doi:10.1371/journal.pone.0193274)
Supplement: S1 Table — (XLSX) [file pone.0193274.s001.xlsx]

## Sheet: sato final
	Light Mi	Infection	IgA Deposits	Hepatitis C	IgG	IgA	C3	C1q	Eitiology	Locations	EM(IC)	Location
mild IgA	Diabetic Glomerulosclerosis	Absent	Present (Coincidental)	Absent	1-2+	1+	1+	Trace	Diabetic nephropathy	Gran M	Absent		1
no infection, mild IgA	Focal Membranoproloferative	Absent	Present (Coincidental)	Present	Negative	1+	1+	1+	S/O Hep C	Gran M	Present	M			1
mild igA , no infection	Diabetic Glomerulosclerosis	Absent	Present (Coincidental)	Absent	1 +	Trace	Trace	1+	Diabetic nephropathy	Seg Gran M+PM	Absent	Few Not clear	0.5
IgA, no infection	Sclerosed glomeruli, Open glomeruli- Mild mesang hypercellularity	Absent	Present (Significant)	Present	1+	2+	1+	Negative	IgA Nephropathy	Diff Gran M	Present	M+PM Few small Sub endo
mild IgA, no infection history	Sec FSGS	Absent	Present (Coincidental)	Present	Negative	1+	1+	1+	S/O Hep C+Calcinurin+DM	Gran M	Absent				1
IgA nephropathy. No h/o infection	Sclerosed glomeruli, Open glomeruli- Mild mesang hypercellularity	Absent	Present (Significant)	Absent	Negative	1-2+	Trace	Trace	IgA Nephropathy	Gran M	Present	PM
mild deposits. No h/o infection	FSGS	Absent	Present (Coincidental)(C3+)	Present	1-2+	1-2+	1-2+	1+	S/O Hep C+Autoimmune	Seg Gran M	Present	Occ M			1.5
IgA and C3 deposits mild, probbaly MCD. No h/o infection	Slightly enlarged glomeruli	Absent	Present (Coincidental)(C3+)	Absent	1+	1+	1+	Negative	Possibility of MCD Malignancy(LPD)	Diff Gran M	Absent			1
	Sclerosed glomeruli	Absent	Present (Coincidental)	Present	Negative	1+	1+	1+	S/o Chronic TMA d/t Calcinurin inhibitor toxicity	Diff Gran PM+Cap wall	Absent			1
mild IgA no infection	Diabetic Glomerulosclerosis	Absent	Present (Coincidental)	Absent	1+	1+	1+	Trace	DGS	Diff Gran M	Present	Scattered M	1
	Diabetic Glomerulosclerosis	Absent	Present	Hepatitis B	Negative	Trace	3+	1+	DGS+ HT	Gran M	Absent		0.5
	Mod Nephrosclerosis	Absent	Present	Present	Negative	Trace	1+	Negative	Allergic Interstitial Nephritis	Gran Smudgy M	Absent			0.5
	Monoclonal lymphoid prolif with Diabetic Glomerulosclerosis	Absent	Present	Present	1+	Trace	Negative	Negative	B cell LPD	Seg smudgy Gran Glom	Absent			0.5
mild mesangial Iga, NO INFECTION	Diabetic Glomerulosclerosis	Absent	Present	Present	1+	1+	Trace	Negative	DGS	Smudgy Glom	Present	Few scattered IM	1
	Membranous GN	Absent	Present	Absent	3+	1+	1-2+	Negative	Idiopathic Membra GN	Gran Glom Cap	Present	Subepi			1
	ATN	Absent	Present	Absent	2+	Trace	1+	2+	ATN+?Autoimmune Ds	Diff Gran M	Present	M		0.5
Hep C cryo	Diffuse Intra capi Prolife GN	Absent	Present	Present	Trace-2+	Trace	Trace	Trace	Hep C related Cryo	Seg Gran Glom	Present	Scattered M&Subendo			0.5
	Diabetic Glomerulosclerosis	Absent	Present	Present	1+	Trace	Negative	Trace	DGS	Gran Glom Cap	Absent		0.5
	Mod Glomerulosclerosis	Absent	Present	Absent	1+	1+	1+	Negative	ATN(Multifactorial)	Diffuse Glom Cap	Absent			1
?Cryo. No h/o infection	Diffuse Intra capi Prolife GN	Absent	Present	Present	2+	2+	1-2+	1+	Hep C related Cryo	Diff Seg M+Glom cap	Present	M,Subendo,Subepi			2
MGN	Membranous GN	Absent	Present	Absent	3+	Trace	1-2+	1+	Membranous GN(2 Neoplastic)	Diff Seg M+Glom cap	Present	Subepi, Scattered PM			0.5
	Sec FSGS	Absent	Present	Present	1+	1+	3+	1-2+	2 FSGS(HT)	Smudgy Glom	Absent			1
	Diabetic Glomerulosclerosis	Absent	Present	Present	Negative	Trace	Trace	1+	DGS	Seg Gran Glom	Absent		0.5
Cryo	Diffuse Intra capi Prolife	Absent	Present	Present	1+	Trace	1-2+	1+	Cryo GN	Seg Gran PM	Present	Small M&Subendo			0.5
cryo	Diabetic Glomerulosclerosis	Absent	Present	Present	2+	Trace	1+	Trace	DGS	Gran Glom Cap	Absent		0.5
	Zonal cortical scarring	Absent	Present	Absent	Negative	Trace	Trace	Negative	?Chronic reflux nephropathy/CPN	Gran PM	Absent			0.5
	Sec FSGS, Diabetic Glomerulosclerosis	Absent	Present	Present	1+	Trace	2+	1+	S/O Multifactorial(DM+HEPC)	Diff Gran M+ Seg GC	Absent		0.5
	Sec FSGS, Diabetic Glomerulosclerosis	Absent	Present	Absent	1+	Trace	1+	Trace	DGS	Gran M	Absent		1
	Proliferative GN	Absent	Present	Absent	Negative	1+	1+	1+	FSGS( Possibility of Inactive cryo)	Seg Gran PM	Absent			1
	Fibrillary GN	Absent	Present	Present	3+	1+	1-2+	Trace	Fibrilary GN(?Hep C)	Gran Smudgy M	Absent				1
	Diabetic Glomerulosclerosis	Absent	Present	Present	Negative	1+	2+	1+	DM+HT	Seg Gran Glom	Absent		1
lupus	Lupus Membranous GN	Absent	Present	Absent	3+	1+	1+	2+	SLE	Diff Gran Glom	Present	M,Subendo,IM,Subepi			1
	ATN, Enlarged glom-hyperperfusion	Absent	Present	Absent	Negative	Trace	Negative	Negative	ATN	Seg Gran	Absent			0.5
	Membanoproliferative pattern	Absent	Present	Present	1+	1-2+	1+	1+	Chronic crYoglobulenimic GN	Diff PM+ Glom	Present	Scattered Subei,Subendo&M			1.5
IgA C3 possible SAN, no h/o Staph infection	Proliferative GN + Crescent(Focal)	Might be	Present	Absent	1-2+	1+	2+	1+	Infection	Diff Gran Glom	Present	Scattered IM,Subepi&M
no infection history but lots of IgA IgG deposits	Mild-mod seg mesangial+intracapillary hypercellularity	Might be IgA	Present (Significant)	Absent	3+	3+	3+	1+	IgA Nephropathy or infection	Gran M+PM+Seg GC	Present	M, Subendo Occ IM&Subepi
Pneumonia	Proliferative GN	Present	Present (Significant)	Absent	2-3+	2-3+	2-3+	Trace	?Cryo/?Lupus/?Infection	Gran M+ GC	Present	M, Subendo Small Subepi
no infection but some deposits	Mild-mod seg mesangial+intracapillary hypercellularity	Might be	Present (significant)	Absent	Negative	Negative	3+	Negative	IgA Nephropathy	Diff Gran glo	Present	M, Scttered small subepi&Subendo
few depoits, no clear infection	Intracapillary Prolif GN	Might be	Present (Significant)	Absent	2+	2+	2+	1+	Infection	Gran M+Seg GC	Present	M, Subepi Humps
usual type deposits may be infection related. No h/o infection	Intracapillary Prolif GN	Might be	Present(Significant)(C3+)	Absent	2+	2+	2+	1+	IgA Nephropathy	Diff Gran M+PM, Seg GC	Present	M, Few subendo, Rare Subei
Staph GN usual type deposits. but no h/o Staph. Had tooth infection. Also rash	Acute Intracapillary & Extra capi Prolif GN	Might be	Present(Significant)(C3+)	Absent	2+	2+	2-3+	1+	Infection	Diff seg gran M+GC	Present	M,Subendo, Scattered IM&Subepi
Infection asociated GN. No h/o staph	Proliferative GN	Might be	Present(Significant)(C3+)	Absent	1+	1-2+	2-3+	Negative	Infection	Diff Gran M	Present	M, Occ Subepi
mild IgA , may be SAGN. No h/o Staph infection	Diabetic Glomerulosclerosis with mild mesangial+intra cap hypercellularity	Might be	Present (Significant)	Present	1+	2+	2+	1+	Infection, DGS	Gran M	Present	M,Subepi
Infection GN. No h/o infection	Focal Crescentic & Necrotizing GN	Might be	Present(Significant)(C3+)	Absent	Negative	1+	2+	Trace	Infection	Gran M	Present	M,IM,Subepi,Humps
IgA, may be infection asociated. No posiitve cultures	Intracapillary Prolif GN	Might be	Present(Significant)(C3+)	Present	1+	3+	1-2+	Negative	Infection	Diff Gran M	Present	Few Scatterd PM, Possible small Subendo
No culute positivity. IgA deposits	Segmental Intracapi & mesangial prolif	Might be	Present (significant)	Absent	Trace	2+	2+	Trace	Infection	Digg Gran GC	Present	Scattered M
Big deposits. but no positive Staph culture	Proliferative GN	Might be	Present (Significant)	Absent	2+	2-3+	2+	Negative	Infection or IgA	Diff Gran M+ GC	Present	Subendo
Infection associated GN but usual type deposits. No h/o infection	Focal Intra cap Proliferative GN	Might be	Present (Significant)	Absent	Negative	1-2+	1-2+	Trace	Infection	Gran PM	Present	PM
culture negative	Diffuse Proliferative GN	Might be	Present(Significant)(C3+)	Present	1+	2+	2+	1+	Infection	Gran GC+M	Present	Scattered M, IM, Few small Subepi
Large deposits, but no cultures	Proliferative GN	Might be	Present(Significant)(C3+)	Absent	Trace	3+	2-3+	Negative	Infection or IgA	Diff M	Present	M, Occ Subendo&IM
Large deposits	Intracapillary Prolif with wire loops	Present	Present(Significant)(C3+)	Present	3+	1+	3+	1+	Infection	Diff M+Ribbon GC	Present	M,Subendo,IM&Subepi
Infection associated GN but usual type deposits. No h/o infection	Proliferative GN	Might be (E coli)(UTI)	Present(Significant)(C3+)	Absent	1+	2+	3+	1+	Infection	Diff Gran M	Present	M, Few subendo&IM, Single Subepi
few humps liver transplant, no infection	Obselescent glomeruli	Might be (E coli)(UTI)	Present	Absent	2+	1+	Trace	2-3+	Calcinurin Inhibitor Nephrotoxicity	Seg M	Present	Subepithelial Humps		1
usual deposits, cannot exclude infection GN, no h/o Staph	Diffuse Intra capi Prolife GN (MPGN pattern)	Might be (Enterococcus)	Present(Significant)(C3+)	Present	Trace	3+	2-3+	Trace	IgA Nephropathy	Diff Gran M+ Seg GC	Present	Subendo, Subepi
Enterococcus, Immune complexes. ? Autoimmune	Intracapillary & Extra capi Prolif GN	Might be (Enterococcus)(UTI)	Present(Significant)(C3+)	Absent	1+	Trace	2+	1-2+	SLE	Diff Gran M+GC	Present	Scattered M, Num small Subendo			0.5
mild IgG, C3 may be infection related. But no h/o Staph. Urine positive for Enterococcus	Diffuse Proliferative GN	Might be (Enterococcus)(UTI)	Present	Absent	1+	1+	1+	Negative	Infection	Gran M	Present	Scattered IM, Few Subendo&M
mild igA, IgG, could be infection. But no definite h/o infection	Mild increased mesangial hypercellularity	Might be (Klebsiella)(UTI)	Present (Significant)	Present	1+	1+	Trace	Trace	ANCA Vasculitis	Gran M+PM	Present	Few possible		1
spinal osteomyelitis abscess, mild IgA and IgG	ATN, Sclerosed glomeruli with possibility of crescent	Present (E coli) (UTI)	Present (Significant)	Absent	1+	1+	1-2+	Negative	Infection	Gran M+PM	Present	Rare scattered M, Few Subepi
Large deposits	Diffuse Intra capi Prolife GN	Present (Gram positive cocci)(Arm abscess with bacteremia)	Present(Significant)(C3+)	Present	1-2+	1+	2+	3+	Infection	Diff Gran M+GC	Present	Scattered M&PM, Subendo, Few Subepi
	ATN	Present (Leg Cellulitis)	Present	Absent	1+	1+	1+	Negative	DGS+ Tubular isom vacuol	Seg Gran M	Absent		1
Large deposits	Proliferative GN	Present (Propionobacterium)(SBP)	Present(Significant)(C3+)	Absent	Trace	3+	3+	Trace	Infection	Diff Gran M	Present	M, Possible Subendo
mild igA ? Staph GN, had MRSA	Mild-mod mesangial hypercellularity	Present (Staphylococcus)	Present (Significant)	Absent	Negative	1+	1+	Negative	Infection	Seg M	Absent
MSSE positive, usual type deposits	Diffuse Intra capi Prolife GN	Present (Staphylococcus)	Present(Significant)(C3+)	Absent	2+	1-2+	3+	Negative	Infection	Diff Gran M	Present	M, Possible Subendo
MSSA, mild mesangial deposits	ATN + Mild Mesangial Hyper cellularity	Present (Staphylococcus)(Abcess around stomach)	Present (Significant)	Present	1-2+	2+	2-3+	1+	? Infection	Diff Gran M	Present	M
MRSA	ATN on Mod Nephrosclerosis	Present (Staphylococcus)(Pneumonia)	Present (Significant)	Absent	1+	2+	1+	Negative	Infection	Gran GC	Present	Scattered M, Occ IM
Staph infection with IgA and C3	One glom- global sclerosis. Enlarged glomeruli(No Hypercellularity)	Present (Staphylococcus)(Pulmonary Infection)	Present(Significant)(C3+)	Absent	Trace	1-2+	2+	Negative	Infection	Diff Gran M	Present	M
Mild IgA MRSA	1-2 glom- global sclerosis. Enlarged glomeruli(No Hypercellularity)	Present (Staphylococcus)(Sepsis)	Present(Significant)(C3+)	Absent	Negative	1+	Trace	Negative	Infection	Diff Gran M	Absent
Large deposits	Proliferative GN	Present (Staphylococcus+ Enterococcus)(UTI)	Present(Significant)(C3+)	Absent	2-3+	2-3+	2+	1+	Infection	Diff Gran M	Present	M, IM, Few Subepi
usual type deposits, Strep viridans	Intracapillary Prolif GN	Present (Streptococcus)(Cellulitis)	Present(Significant)(C3+)	Absent	1+	2+	2+	Negative	Infection	Diff Gran M	Present	M,Subendo,IM,Rare Subepi
Strep viridans, immune complexes	Acute Intracapillary Prolif GN	Present (Streptococcus)(UTI)	Present(Significant)(C3+)	Absent	1+	Negative	3+	Negative	Infection	Diff Gran M	Present	Scattered small M
	Messangial prolif with IgA deposits	Present (URTI)	Present (Significant)	Absent	1+	2-3+	3+	Negative	IgA Nephropathy	Diff Gran M	Present	M,PM,Subepi
Maybe	Interstitial Nephritis, 3 glo-global sclerosis	Present (UTI)	Present (Significant)	Present	1+	1+	Negative	Negative	Drug toxicity	Gran seg PM	Present	Scattered M&IM		1
IgA C3 possible SAN, no h/o Staph posiitivity but had cellulitis	Diabetic Glomerulosclerosis	Present(Cellulitis)	Present (Significant)(C3+)	Present	1+	1+	1+	1+	Diabtic Nephropathy+? Infection	Diff Gran M	Absent
Cultures neg, but deposits present	Diabetic Glomerulosclerosis	Present(Cellulitis)	Present(Significant)(C3+)	Hepatitis B	Negative	Negative	3+	1+	Infection	Smudgy Gran	Present	Subendo, PM
strong IgA deposits. H/o pneumonia, low C3	Proliferative GN	Present(Pneumonia)	Present(Significant)(C3+)	Present	1-3+	3+	2-3+	1-3+	Infection	Diff Gran GC+M	Present	M,Subendo,IM,Subepi
cryo	Mild Proliferative GN	Present(Pneumonia)	Present	Present	2+	1+	1-2+	Trace	Hep C related Cryo	Diff Seg Glom Cap+Gran M	Present	Few M			1
Numerous humps Infection associated. But no positive culture. Had pneumonia	Proliferative GN	Present(Pneumonia)	Present	Present	2+	Trace	1-2+	Trace	Infection	Diff Seg Glom Cap	Present	Subepithelial Humps
mild IgA, peritonitis, May be	Diabetic Glomerulosclerosis with sec FSGS	Present(SBP)	Present (Significant)(C3+)	Present	1+	2+	2+	2+	Multifactorial	Diff Gran PM+Cap wall	Present	Scattered M, Occ IM
few deposits, no h/o Staph	Mild Seg Intracapillary & Mesang Prolif	Present(SBP)	Present(Significant)(C3+)	Hepatitis B	1+	1+	1-2+	Trace-1+	Infection	Diff Gran M+Cap wall	Present	Subendo,IM,Subepi,Few M
usual type deposits, no Staph cultures. Infection present	Intracapillary Prolif GN	Present(Thigh infection)	Present(Significant)(C3+)	Present	1+	1-2+	1+	Negative	Infection	Diff Gran PM+Cap wall	Present	Scattered M, Few IM
	diffuse proliferative	absent		absent	2 to 3+	2+	2+	trace	IgA or infection	diffuse	mesangial , few subendo
