# Supplementary material for: Acute glomerulonephritis with large confluent IgA-dominant deposits associated with liver cirrhosis
Source: PLoS One. 2018 Apr 10;13(4):e0193274. doi: 10.1371/journal.pone.0193274 (PMC5892865; doi:10.1371/journal.pone.0193274)
Supplement: S2 Table — (XLSX) [file pone.0193274.s002.xlsx]

## Sheet: sato final
Infection	IgA Deposits	Hepatitis C	IgA	IgG	C3
Present	Present	Present		3+	2+		MPGN HepC cryo	colon Ca
Absent	Absent	Absent		trace linear	trace granular	DM II	DN		liver tx Aug 2003	alcoholic	19 months
Present	Absent	Absent					ATN, DN	obese	pneumonia
Absent	Absent	Present					scarred cortex		Raynauds, RA
Absent	Absent	Absent					DN
Absent	Absent	Absent					mesangial expansion	alcoholic
Absent	Absent	Absent					advanced CRI	cryptogenic	liver tx 2003		48 months
Absent	Absent	Absent					ATN	alcoholic
Absent	Absent	Present					MPGN	hepc
Absent	Absent	Present				DM	DN	hep c
Absent	Absent	Present					DN, B cell	hep c	BMT
Absent	Absent	Absent				HTN	FSGS, AIN	alcoholic
Absent	Absent	Absent				DM	MCD	cryptogenic	sarcoidosis
Absent	Absent	Absent				DM	CRI TMA	alcoholic	liver tx 4 months ago		4 months
Absent	Absent	Present					CRI TMA	Hep B, Hep C HIV
Absent	Absent	Absent					MGN	alcoholic
Absent	Absent	Present					MPGN cryo	hep c
Present	Absent	Absent					IFTA, C1q	PBC	liver tx March 2000		132 months
Absent	Absent	Present				DM	DN, MGN	hep C
Present	Absent	Absent				DM	ATN, AIN	hemochromatosis	liver tx Jan 2010		30 months
Absent	Absent	Absent					CRI TMA	PBC	liver tx April 1990 June 2002			264 months	120 months
Absent	Absent	Absent				nodular lobular		recently diagnosed, unknown
Absent	Absent	Absent				DM	FSGS, DN mild	hemochromatosis	liver tx 1995		216 months
Absent	Absent	Present					PGNMIGD	hep c
Absent	Absent	Absent				DM	DN	unknown	liver tx 1999	CABG	156 months
Absent	Absent	Absent					ATN	cryptogenic	liver tx May 2013	Crohns	1 month
Absent	Absent	Present					proliferative GN	hep c
Absent	Absent	Absent					ATN	alcoholic		obese
Absent	Absent	Unknown		3+		DM	Fibrillary	unknown		obese
Absent	Absent	Present					cryo GN	hep c
Absent	Absent	Present					cryo GN	hep c
Present	Absent	Absent					cryo GN	B cell lymphoma, SLE, alcoholic
Absent	Absent	Absent				DM	CRI TMA	unknown		obese, CAD
Present	Absent	Absent					ATN	alcoholic
Present	Absent	Absent					zonal scars	unknown		obese, UTI
Absent	Absent	Present					no specific findings	Hep B, Hep C
Absent	Absent	Present				DM	ATN	hep C	liver tx 1999		204 months
Absent	Absent	Absent				DM	ATN	hemochromatosis
Absent	Absent	Absent					cortical scar	unknown	Sjogren, SLE
Absent	Absent	Absent				DM	CRI, FSGS	hereditary	liver tx 2007		108 months
Absent	Absent	Absent					AIN	PBC
Absent	Absent	Absent				DM	ATN	unknown	RA
	E coli: 05
	Enterococcus: 03
	Gram +ve cocci: 01
	Klebsiella: 01
Absent	NA	Absent
Absent	NA	Absent
Present	Present	Absent	2+ granular	1+ linear	2+ granular
Present	Present	Absent	2 to 3+ granular	1+ linear	3+ granular	DM II	Hep C, HIV
Present	Present	Present	1+ granular	1+ granulr	absent	DM II
Absent	Present	Absent
Absent	Present	Absent
Present	Present	Absent
Absent	Present	Present
Absent	Present	Absent
Absent	Present	Absent
Absent	Present	Absent
Absent	Present	Absent
Present	Present	Absent
Present	Present	Present
Absent	Present	Present
Absent	Present	Present
Absent	Present	Absent
Present	Present	Present
Absent	Present	Present
Absent	present	Absent
Absent	Present	Absent
Absent	Present	Absent
Absent	Present	Present
Absent	Present	Absent
Present	Present (C3+)	Absent
Present	Present (C3+)	Absent
Present	Present (C3+)	Absent
Present	Present (C3+)	Present
Present	Present (C3+)	Absent
Present	Present (C3+)	Present
Present	Present (C3+)	Absent
Absent	Present (C3+)	Absent
Present	Present (C3+)	Present
Absent	Present (C3+)	Absent
Absent	Present (C3+)	Absent
Present	Present (C3+)	Present
Absent	Present (C3+)	Absent
Absent	Present (C3+)	Present
Absent	Present (C3+)	Absent
Present	Present (C3+)	Present
Present	Present (C3+)	Hepatitis B
Absent	Present (C3+)	Present
Absent	Present (C3+)	Present
Absent	Present (C3+)	Absent
Present	Present (C3+)	Absent
Present	Present (C3+)	Present	2 to 3+ endocapillary, ribbon like g
Present	Present (C3+)	Absent	2 to 3+ m, seg g	2 to3+ m, seg g	2+ m, seg g
Absent	Present (C3+)	Present	1+ m, seg g	3+ m, seg g	3+ m, seg g
	Propionobacterium:01
	Staphyloccal Infection present:07
	Streptococcal infection: 04
	Systemic Infection present: 36
Present		Absent
Present		Absent
Present		Hepatitis B
Present	Absent	Present	1+ diffuse	2+	2+		Cryo GN	hep C
Absent	Absent	Present	trace to 1+	2+	1+	DM	DN	hep C
Absent	present	Absent	trace seg no EM deposits				zonal scarring	alcoholic
Absent	present	Present
Absent	Absent	Hepatitis B	trace gran	neg	3+ granular	DM II	DN
Absent	Absent	Present	trace granular	neg	1+ granular	DM II	AIN	colon Ca			obese	MRSA
Present	Absent	Absent	trace granular	1+ linear	trace granular		ATN					cellulitis
Absent	Absent	Present	1+ granular			DM	DN	hep c	CABG
Absent	Absent	Absent	trace granular			DM	ATN, Rheumatoid		MGUS
Absent	Absent	Absent	trace granular	3+			MGN	alcoholic
Absent	Absent	Present	scant, no EM deposits			DM	FSGS	Hep C
Absent	Absent	Present	trace seg	1+	1 to 2+		MPGN cryo	hep C
Absent	present	Absent
Absent	Absent	Absent	trace diffuse
Present	present	Present	trace diffuse
Absent	present	Absent	mild segmental
Absent	present	Present	1+ diffuse
Absent	present	Present	?			DM	ATN	hep C
Absent	present	Absent	?				MGN	unknown	SLE
Absent	present	Absent
Absent	present	Present					cryo	hep C
Present	Absent	Absent				DM
Absent	Absent	Present	trace diffuse, no EM deposits			DM	DN, ATN	Hep C, SLE, pancreatitis
Absent	Absent	Present	trace focal			DM, lymphoma	DN	hep c
